# Supplementary material for: Genetic Carriers and Genomic Distribution of cadA6—A Novel Variant of a Cadmium Resistance Determinant Identified in Listeria spp
Source: Int J Mol Sci. 2020 Nov 18;21(22):8713. doi: 10.3390/ijms21228713 (PMC7698968; doi:10.3390/ijms21228713)
Supplement: Supplementary file 1 [file ijms-21-08713-s001.zip]

Archive with 3 entries (3 files):
- TableS2.xlsx
- Figures_S1_S2_S3_S4_S5.pdf
- TableS1.pdf
