# Supplementary material for: Genetic Carriers and Genomic Distribution of cadA6—A Novel Variant of a Cadmium Resistance Determinant Identified in Listeria spp
Source: Int J Mol Sci. 2020 Nov 18;21(22):8713. doi: 10.3390/ijms21228713 (PMC7698968; doi:10.3390/ijms21228713)
Supplement: Supplementary file 1 [file ijms-21-08713-s001.zip › TableS2.xlsx]

## Sheet: pLIS4
Listeria seeligeri Sr12_pLIS4				%GC content=35%
Feature no.	Feature type	Positions [bp]		Orientation	Predicted function based on silimarity search with NCBI database	Additional information
		start	end
1	CDS	1851	208	←	plasmid replication protein
2	CDS	2548	3384	→	ParA family protein
3	CDS	3377	3718	→	hypothetical protein	putative ParB
4	repeat_region	4144	4149			direct repeat
5	mobile_element	4150	14900			Tn554-like arsenic resistance transposon
6	CDS	4305	4652	→	arsenic resistance operon repressor ArsR
7	CDS	4627	4995	→	arsenic resistance operon repressor ArsD
8	CDS	5041	6765	→	arsenical pump-driving ATPase ArsA
9	CDS	6831	7916	→	ACR3 family arsenite efflux transporter
10	CDS	7913	8320	→	arsenate reductase
11	CDS	8484	9824	→	Y-family DNA polymerase
12	CDS	9858	10460	→	hypothetical protein
13	CDS	10477	10881	→	hypothetical protein
14	CDS	10878	11174	→	hypothetical protein
15	CDS	11587	11219	←	transposase
16	CDS	13681	11597	←	transposase
17	CDS	14781	13681	←	transposase
18	repeat_region	14901	14906			direct repeat
19	CDS	16155	14899	←	Y-family DNA polymerase	incomplete; partial in the middle of a contig; missing stop
20	CDS	16490	16143	←	hypothetical protein
21	CDS	16786	16496	←	hypothetical protein
22	CDS	17160	16891	←	hypothetical protein	incomplete; partial in the middle of a contig; missing start
23	repeat_region	17160	17158	←		direct repeat
24	mobile_element	18407	17161	←		insertion sequence: ISLse2
25	mobile_element	44235	17161	←		composite transposon: Tn6869
26	CDS	18335	17200	←	IS3 family transposase	programmed frameshift; internal stop
27	CDS	20945	18834	←	cadmium-translocating P-type ATPase	cadA6a
28	CDS	21306	20938	←	cadmium efflux system accessory protein	cadC6a
29	CDS	21936	21343	←	methyltransferase domain-containing protein
30	CDS	22456	22845	→	IS3 family transposase	frameshifted; incomplete; partial in the middle of a contig; missing start and stop
31	CDS	23632	23057	←	uracil-DNA glycosylase family protein
32	CDS	23958	23629	←	hypothetical protein
33	CDS	26386	24206	←	LPXTG cell wall anchor domain-containing protein
34	CDS	26625	26999	→	IS3 family transposase	incomplete; internal stop; partial in the middle of a contig; missing start and stop
35	CDS	30043	27071	←	hypothetical protein
36	CDS	30584	30396	←	hypothetical protein	incomplete; partial in the middle of a contig; missing start
37	mobile_element	30652	31916			insertion sequence: ISLse3
38	CDS	30734	31875	→	IS3 family transposase	programmed frameshift
39	CDS	32368	32685	→	PTS sugar transporter subunit IIB
40	CDS	33034	32757	←	IS3 family transposase	frameshifted; incomplete; partial in the middle of a contig; missing start
41	CDS	34782	33328	←	beta-glucosidase
42	CDS	35587	34937	←	hypothetical protein
43	CDS	36038	35589	←	ribose 5-phosphate isomerase B
44	CDS	36703	36041	←	ribulose-phosphate 3-epimerase
45	CDS	36936	37946	→	lacI family ranscriptional regulator
46	CDS	38463	38031	←	IS3 family transposase	frameshifted; incomplete; partial in the middle of a contig; missing start
47	CDS	39356	38759	←	IS3 family transposase	frameshifted; incomplete; partial in the middle of a contig; missing stop
48	CDS	39619	40923	→	PTS sugar transporter subunit IIC
49	CDS	40954	42369	→	glycoside hydrolase family 1 protein
50	CDS	42987	42535	←	IS3 family transposase	incomplete; partial in the middle of a contig; missing start
51	mobile_element	44235	42989			insertion sequence: ISLse2
52	CDS	44163	43028	←	IS3 family transposase	programmed frameshift
53	repeat_region	44238	44236			direct repeat
54	CDS	44397	44236	←	hypothetical protein	incomplete; partial in the middle of a contig; missing stop
55	CDS	44883	44455	←	hypothetical protein
56	CDS	46383	44908	←	hypothetical protein
57	CDS	46739	46383	←	DUF3958 family protein
58	CDS	47040	46756	←	TIGR04197 family type VII secretion effector
59	CDS	47923	47339	←	recombinase
60	CDS	49744	48566	←	MFS transporter
61	CDS	51114	49741	←	hypothetical protein
62	CDS	52029	51755	←	hypothetical protein	frameshifted; incomplete; partial in the middle of a contig; missing stop
63	CDS	52887	52300	←	TetR/AcrR family transcriptional regulator
64	CDS	53867	53040	→	alpha/beta hydrolase
65	CDS	54736	54047	←	serine recombinase
66	CDS	56254	55061	←	hypothetical protein
67	CDS	57531	56656	←	hypothetical protein
68	CDS	58465	57612	←	hypothetical protein	frameshifted
69	CDS	60138	58936	←	ATP-dependent protease ATP-binding subunit
70	CDS	60976	60131	←	hypothetical protein
71	CDS	61640	61005	←	hypothetical protein	incomplete; partial in the middle of a contig; missing start
72	repeat_region	61647	61645			direct repeat
73	mobile_element	63153	61648			insertion sequence: ISLse1
74	CDS	63098	61705	←	IS3 family transposase	programmed frameshift
75	repeat_region	63098	63154			direct repeat
76	CDS	63884	63155	←	hypothetical protein	incomplete; partial in the middle of a contig; missing stop
77	CDS	64858	64253	←	hypothetical protein
78	CDS	66487	64868	←	DUF3991 domain-containing protein
79	CDS	67268	66507	←	hypothetical protein
80	CDS	68467	67265	←	MobL conjugative transfer relaxase
81	CDS	68910	68464	←	hypothetical protein
82	CDS	69157	68915	←	hypothetical protein
83	CDS	70350	69535	←	hypothetical protein
84	CDS	71456	70371	←	cell wall-associated hydrolase
85	CDS	72063	71449	←	hypothetical protein
86	CDS	74604	72073	←	TraE, type IV secretion system protein
87	CDS	74925	74605	←	hypothetical protein
88	CDS	76823	74925	←	hypothetical protein
89	CDS	79049	76827	←	type IV secretory system conjugative DNA family protein	TraG/TraD family
90	CDS	79659	79051	←	hypothetical protein
91	CDS	81011	79665	←	hypothetical protein
92	CDS	81421	81053	←	hypothetical protein
93	CDS	81610	81452	←	hypothetical protein
94	CDS	82922	81666	←	DUF5011 domain-containing protein
95	CDS	84072	82900	←	hypothetical protein
96	CDS	84309	84085	←	hypothetical protein
97	CDS	84611	84333	←	hypothetical protein
98	CDS	85146	84658	←	hypothetical protein
99	CDS	85697	85362	←	hypothetical protein
100	CDS	86556	85780	←	hypothetical protein
101	CDS	86953	86579	←	hypothetical protein
102	CDS	87344	86982	←	hypothetical protein
103	CDS	87988	87659	←	hypothetical protein
104	CDS	88055	88678	←	hypothetical protein
105	CDS	93080	89430	←	surface anchored protein
106	CDS	94297	93179	←	hypothetical protein
107	CDS	94913	94689	←	ribbon-helix-helix protein, CopG family
108	CDS	95309	94980	←	type II toxin-antitoxin system PemK/MazF family toxin
109	CDS	95563	95306	←	toxin-antitoxin system MazeE family antitoxin
110	CDS	96000	95728	←	hypothetical protein
111	CDS	96485	96180	←	hypothetical protein
112	CDS	97797	96985	←	hypothetical protein
113	CDS	98620	98333	←	hypothetical protein
114	CDS	98677	99462	→	DNA binding protein
115	CDS	100323	101192	→	transcriptional regulator

## Sheet: pLIS5
Listeria seeligeri Sr73_pLIS5		Size = 60659 bp		%GC content=34%
Feature no.	Feature type	Positions [bp]		Orientation	Predicted function based on silimarity search with NCBI database	Additional information
		start	end
1	CDS	1437	60659	←	hypothetical protein	LXG domain of WXG superfamily present is the N-terminal region of a group of polymorphic toxin proteins in bacteria
2	CDS	1802	1434	←	hypothetical protein
3	CDS	2087	1803	←	DUF3130 domain-containing protein
4	CDS	2976	2392	←	serine recombinase
5	CDS	3278	3505	→	IS3 family transposase	incomplete; partial in the middle of a contig; missing start
6	CDS	3560	3805	→	IS3 family transposase	incomplete; partial in the middle of a contig; missing start
7	CDS	4097	4282	→	ribose 5-phosphate isomerase B	incomplete; partial in the middle of a contig; missing start
8	CDS	4325	4642	→	PTS sugar transporter subunit IIB
9	CDS	4997	4714	←	IS3 family transposase	frameshifted; incomplete; partial in the middle of a contig; missing start
10	CDS	6739	5285	←	6-phospho-beta-glucosidase
11	CDS	7544	6894	←	DUF4867 family protein
12	CDS	7995	7546	←	ribose 5-phosphate isomerase B
13	CDS	8660	7998	←	ribulose-phosphate 3-epimerase
14	CDS	8893	9903	→	LacI family transcriptional regulator
15	CDS	10420	9988	←	IS3 family transposase	frameshifted; incomplete; partial in the middle of a contig; missing start
16	CDS	11313	10716	←	IS3 family transposase	frameshifted; incomplete; partial in the middle of a contig; missing stop
17	CDS	11576	12880	→	PTS sugar transporter subunit IIC
18	CDS	12911	14326	→	6-phospho-beta-glucosidase
19	CDS	15614	14492	←	IS3 family transposase	frameshifted
20	CDS	17142	15964	←	MFS transporter
21	CDS	18563	17139	←	hypothetical protein
22	mobile_element	20163	18917			ISLse2
23	CDS	20091	18956	←	IS3 family transposase	programmed frameshift
24	CDS	20233	20164	←	hypothetical protein	pseudogene
25	CDS	20698	20528	←	hypothetical protein
26	CDS	21368	20721	←	hypothetical protein
27	CDS	21427	21636	→	hypothetical protein
28	CDS	22559	21828	←	hypothetical protein
29	CDS	23131	22556	←	hypothetical protein
30	CDS	24352	23636	←	hypothetical protein
31	CDS	24907	24383	←	hypothetical protein
32	CDS	25195	24935	←	hypothetical protein
33	CDS	25481	25200	←	hypothetical protein
34	CDS	26152	25496	←	hypothetical protein
35	CDS	26295	26149	←	hypothetical protein
36	CDS	26949	26383	←	hypothetical protein
37	CDS	27568	27032	←	sugar-phosphate nucleotidyltransferase
38	CDS	28049	27822	←	hypothetical protein
39	CDS	28687	28079	←	nuclease
40	CDS	28974	28750	←	hypothetical protein
41	mobile_element	28946	30210			ISLse3
42	CDS	29028	30169	→	IS3 family transposase	programmed frameshift
43	CDS	30610	30416	←	hypothetical protein
44	CDS	30658	30771	→	hypothetical protein
45	CDS	31395	30910	←	hypothetical protein
46	CDS	32076	31420	←	DUF1266 domain-containing protein
47	CDS	32534	32310	←	hypothetical protein
48	CDS	32824	32976	→	hypothetical protein
49	mobile_element	34281	33035			ISLse2
50	CDS	34209	33074	←	IS3 family transposase	programmed frameshift
51	CDS	34551	34799	→	hypothetical protein
52	CDS	35417	35205	←	hypothetical protein
53	CDS	35587	35832	→	hypothetical protein
54	CDS	36171	35965	←	hypothetical protein	incomplete; partial in the middle of a contig; missing start
55	mobile_element	36172	36278			ISLse3, disrupted
56	repeat_region	36274	36276			direct repeat
57	mobile_element	36277	37523			ISLse2
58	CDS	36349	37484	→	IS3 family transposase	programmed frameshift
59	repeat_region	37524	37526			direct repeat
60	mobile_element	37524	38686			ISLse3, disrupted
61	CDS	37525	38645	→	IS3 family transposase	programmed frameshift; incomplete; partial in the middle of a contig; missing start
62	CDS	39408	38689	←	hypothetical protein	incomplete; partial in the middle of a contig; missing stop; family includes proteins which are essential for plasmid replication and plasmid DNA relaxation
63	CDS	39667	39518	←	hypothetical protein
64	CDS	42266	40109	←	conjugative transfer coupling factor	frameshifted
65	CDS	42781	42276	←	hypothetical protein	frameshifted; incomplete; partial in the middle of a contig; missing start
66	CDS	44769	43123	←	plasmid replication protein
67	CDS	45512	46348	→	ParA family protein
68	CDS	46341	46682	→	hypothetical protein	putative ParB
69	repeat_region	46891	46886			direct repeat
70	mobile_element	57642	46892			Tn554-like arsenic resistance transposon
71	CDS	47047	47394	→	arsenic resistance operon repressor ArsR
72	CDS	47369	47737	→	arsenic resistance operon repressor ArsD
73	CDS	47783	49507	→	arsenical pump-driving ATPase ArsA
74	CDS	49573	50658	→	ACR3 family arsenite efflux transporter
75	CDS	50655	51062	→	Arsenate reductase
76	CDS	51223	52566	→	Y-family DNA polymerase
77	CDS	52600	53202	→	hypothetical protein
78	CDS	53219	53623	→	hypothetical protein
79	CDS	53620	53916	→	hypothetical protein
80	CDS	54329	53961	←	transposase
81	CDS	56423	54339	←	transposase
82	CDS	57523	56423	←	transposase
83	repeat_region	57648	57643			direct repeat
84	CDS	58868	57584	←	Y-family DNA polymerase	frameshifted
85	CDS	59202	58856	←	hypothetical protein	frameshifted
86	CDS	59468	59208	←	hypothetical protein
87	CDS	60053	59610	←	hypothetical protein
88	CDS	60609	60229	←	hypothetical protein

## Sheet: pLIS6
Listeria ivanovii Sr11_pLIS6		Size = 59142 bp		%GC content=34%
Feature no.	Feature type	Positions [bp]		Orientation	Predicted function based on silimarity search with NCBI database	Additional information
		start	end
1	CDS	1881	232	←	plasmid replication protein
2	CDS	2570	2274	←	hypothetical protein
3	CDS	2873	3796	→	ParA family protein
4	CDS	3866	4279	→	hypothetical protein
5	CDS	5601	4330	←	Y-family DNA polymerase
6	CDS	5936	5589	←	hypothetical protein
7	CDS	6202	5942	←	YolD-like family protein
8	CDS	6786	6343	←	hypothetical protein
9	CDS	8220	6796	←	hypothetical protein
10	CDS	8585	8217	←	hypothetical protein
11	CDS	8870	8586	←	DUF3130 domain-containing protein	possibly a type VII secretion effector
12	CDS	9767	9183	←	serine recombinase
13	mobile_element	9880	15928			transposon: Tn6870
14	CDS	10787	9978	←	AAA family ATPase
15	CDS	12228	10780	←	transposase
16	CDS	12839	12276	←	serine recombinase
17	CDS	13147	13515	→	cadmium efflux system accessory protein	cadC6b
18	CDS	13508	15640	→	cadmium-translocating P-type ATPase	cadA6b
19	CDS	16340	16215	←	hypothetical protein
20	CDS	16649	16443	←	IS3 family transposase	incomplete; partial in the middle of a contig; missing start
21	CDS	18826	17030	←	LPXTG cell wall anchor domain-containing protein
22	CDS	20187	19252	←	SDR family nucleoside-diphosphate-sugar epimerase
23	CDS	20847	20275	←	TetR/AcrR family transcriptional regulator
24	CDS	21816	21486	←	tyrosine site-specific integrase	incomplete; partial in the middle of a contig; missing stop
25	CDS	22721	21990	←	hypothetical protein
26	CDS	23284	22718	←	hypothetical protein
27	CDS	23448	23609	→	hypothetical protein
28	CDS	24520	23804	←	hypothetical protein
29	CDS	25054	24551	←	hypothetical protein
30	CDS	25238	25083	←	hypothetical protein	incomplete; partial in the middle of a contig; missing start
31	CDS	25324	26022	→	hypothetical protein
32	CDS	26436	26233	←	hypothetical protein
33	CDS	27026	26637	←	hypothetical protein
34	CDS	27623	27084	←	sugar-phosphate nucleotidyltransferase
35	CDS	28322	27705	←	hypothetical protein
36	CDS	29050	28319	←	DNA/RNA non-specific endonuclease
37	CDS	29329	29054	←	hypothetical protein
38	CDS	29526	29359	←	hypothetical protein
39	CDS	29665	29928	→	hypothetical protein
40	CDS	30435	29977	←	single-stranded DNA-binding protein
41	CDS	30798	30478	←	hypothetical protein
42	CDS	31190	30795	←	hypothetical protein
43	CDS	32129	31278	←	hypothetical protein
44	CDS	33758	32139	←	DUF3991 domain-containing protein
45	CDS	34541	33777	←	hypothetical protein
46	CDS	35740	34538	←	MobL conjugative transfer relaxase
47	CDS	36183	35737	←	hypothetical protein
48	CDS	36430	36188	←	hypothetical protein
49	CDS	36817	36683	←	hypothetical protein
50	CDS	37623	36808	←	hypothetical protein
51	CDS	38733	37645	←	lysozyme family protein
52	CDS	39337	38726	←	hypothetical protein
53	CDS	41869	39350	←	TraE, type IV secretion system/conjugal transfer protein
54	CDS	42190	41870	←	hypothetical protein
55	CDS	44058	42187	←	hypothetical protein
56	CDS	46281	44062	←	type IV secretory system conjugative DNA transfer family protein
57	CDS	46902	46330	←	hypothetical protein
58	CDS	47292	46918	←	hypothetical protein
59	CDS	48089	47319	←	hypothetical protein
60	CDS	49377	48142	←	hypothetical protein
61	CDS	50524	49355	←	hypothetical protein
62	CDS	50761	50537	←	hypothetical protein
63	CDS	51030	50788	←	hypothetical protein
64	CDS	51406	51056	←	hypothetical protein
65	CDS	54378	51472	←	surface anchored protein
66	CDS	55643	54513	←	hypothetical protein
67	CDS	56097	55738	←	hypothetical protein
68	CDS	57184	56618	←	hypothetical protein
69	CDS	58273	59142	→	helix-turn-helix domain-containing protein

## Sheet: Sr73 chromosome
Listeria seeligeri Sr73_chromosome; Size = 2867282 bp
Feature no.	Feture type	Name		Positions [bp]		additional information
			Family	start	end
1	repeat_region			29089	29085	direct repeat
2	mobile_element	ISLse4	IS3 family	30354	29090	empty insertion site in NC_013891
3	repeat_region			30359	30355	direct repeat
4	mobile_element	ISLse4	IS3 family	54317	53053	empty insertion site in NC_013891
5	mobile_element	ISLse2	IS3 family	94167	95413
6	mobile_element	ISLse2	IS3 family	99014	97767
7	repeat_region			139434	139436	direct repeat
8	mobile_element	ISLse1	IS3 family	139437	140942
9	repeat_region			140943	140945	direct repeat
10	repeat_region			152168	152163	direct repeat
11	mobile_element	transposon: Tn6871		159214	152169	empty insertion site in NC_013891
12	repeat_region			159220	159215	direct repeat
13	mobile_element	ISLse1	IS3 family	627683	626190
14	mobile_element	ISLse3	IS3 family	635822	634558
15	mobile_element	ISLse2	IS3 family	718210	716964
16	mobile_element		IS3 family	790130	790623	partial, internal deletion
17	mobile_element	ISLse4	IS3 family	797612	798876
18	repeat_region			889897	889893	direct repeat
19	mobile_element	ISLse4	IS3 family	891162	889898	empty insertion site in NC_013891
20	repeat_region			891167	891163	direct repeat
21	mobile_element		IS3 family	1061711	1062940	partial, frameshifted
22	mobile_element		IS3 family	1072510	1071994	partial
23	repeat_region			1072527	1072525	direct repeat
24	mobile_element	ISLse2	IS3 family	1073774	1072528
25	repeat_region			1073777	1073775	direct repeat
26	mobile_element		IS100 family	1075083	1074080	partial
27	mobile_element		IS30 family	1075500	1076497	partial
28	mobile_element	ISLse2	IS3 family	1083598	1084844
29	mobile_element		IS3 family	1102891	1104229	partial
30	mobile_element	ISLse2	IS3 family	1104228	1105474
31	mobile_element	ISLse2	IS3 family	1110978	1112224
32	mobile_element	ISLse2	IS3 family	1115969	1114723
33	mobile_element	ISLse2	IS3 family	1117212	1115970
34	mobile_element		IS3 family	1122308	1122852	partial
35	mobile_element	ISLse2	IS3 family	1404142	1402896
36	mobile_element	ISLse2	IS3 family	1407719	1408965
37	repeat_region			1731438	1731441	direct repeat
38	mobile_element	ISLse4	IS3 family	1731442	1732706	empty insertion site in NC_013891
39	repeat_region			1732707	1732710	direct repeat
40	repeat_region			1832359	1832361	direct repeat
41	mobile_element	ISLse1	IS3 family	1832362	1833866	empty insertion site in NC_013891
42	repeat_region			1833867	1833869	direct repeat
43	mobile_element	ISLse4	IS3 family	1846758	1846864	partial
44	mobile_element	ISLse2	IS3 family	2481946	2480700
45	repeat_region			2538623	2538626	direct repeat
46	mobile_element	ISLse4	IS3 family	2538627	2539891	empty insertion site in NC_013891
47	repeat_region			2539892	2539895	direct repeat
48	repeat_region			2725170	2725173	direct repeat
49	mobile_element	ISLse4	IS3 family	2725174	2726438
50	repeat_region			2726439	2726442	direct repeat
51	mobile_element	ISLse1	IS3 family	2813779	2812273
